# Supplementary material for: Exploring the Association between Anxiety, Depression, and Gut Microbiota during Pregnancy: Findings from a Pregnancy Cohort Study in Shijiazhuang, Hebei Province, China
Source: Nutrients. 2024 May 12;16(10):1460. doi: 10.3390/nu16101460 (PMC11123899; doi:10.3390/nu16101460)
Supplement: Supplementary file 1 [file nutrients-16-01460-s001.zip]

Archive with 1 entries (1 files):
- nutrients-2967446-supplementary.pdf
